# Supplementary material for: Short- and Long-Term Endothelial Inflammation Have Distinct Effects and Overlap with Signatures of Cellular Senescence
Source: Cells. 2025 May 30;14(11):806. doi: 10.3390/cells14110806 (PMC12153915; doi:10.3390/cells14110806)
Supplement: Supplementary file 1 [file cells-14-00806-s001.zip]

Archive with 2 entries (2 files):
- Suppl. Movies.zip
- Supplementary Information_revised.pdf
